# Supplementary material for: Phytochemistry and Pharmacological Activities of the Diterpenoids from the Genus Daphne
Source: Molecules. 2021 Oct 31;26(21):6598. doi: 10.3390/molecules26216598 (PMC8588408; doi:10.3390/molecules26216598)
Supplement: Supplementary file 1 [file molecules-26-06598-s001.zip]

Archive with 1 entries (1 files):
- molecules-1420741-supplementary.pdf
